# Supplementary material for: Stage-environment fit in high-pressure contexts: differential buffering effects of family support types on adolescent physical activity and sedentary time
Source: Front Public Health. 2026 Apr 13;14:1788866. doi: 10.3389/fpubh.2026.1788866 (PMC13111309; doi:10.3389/fpubh.2026.1788866)
Supplement: Supplementary file 1 [file Data_Sheet_1.csv]

Participant_ID	Gender	Grade_Level	Age	Family_Sports_Env	Academic_Stress	Basic_Needs_Sat	MVPA_Min_Day
SUB_001	2	1	14	3.36	4.69	2.46	30.7
SUB_002	2	1	14	2.63	2.48	3.45	42.98
SUB_003	1	2	18	3.61	2.8	3.36	29.42
SUB_004	1	2	16	4.73	3.17	4.61	39.57
SUB_005	1	1	13	5.0	3.2	3.6	55.79
SUB_006	2	1	14	2.35	3.95	2.7	19.87
SUB_007	2	2	18	3.33	3.49	4.06	25.79
SUB_008	2	1	13	3.64	4.17	3.48	32.32
SUB_009	1	2	17	3.61	3.72	2.42	21.89
SUB_010	1	2	17	4.04	3.21	3.81	33.02
SUB_011	1	1	13	3.04	2.69	4.21	30.44
SUB_012	2	1	14	3.36	2.85	3.1	46.03
SUB_013	1	1	15	3.33	2.15	3.86	69.69
SUB_014	2	2	17	3.15	3.0	2.74	31.27
SUB_015	2	1	14	4.25	3.31	3.61	48.25
SUB_016	1	2	17	2.77	3.22	3.82	47.44
SUB_017	1	2	17	3.41	3.61	3.47	44.51
SUB_018	1	1	13	3.28	4.67	4.01	35.2
SUB_019	2	1	13	4.7	2.61	4.43	77.47
SUB_020	1	1	14	3.13	4.02	4.64	42.15
SUB_021	2	1	12	4.78	4.04	2.59	43.78
SUB_022	2	2	16	4.08	4.67	3.12	37.72
SUB_023	2	1	14	3.05	4.03	2.48	5.79
SUB_024	2	2	17	3.81	3.01	2.93	30.86
SUB_025	2	1	13	3.1	2.33	2.66	39.42
SUB_026	2	2	17	3.9	4.47	3.4	35.69
SUB_027	1	1	14	4.65	3.94	3.76	53.41
SUB_028	2	1	13	4.8	2.69	4.45	64.49
SUB_029	2	1	15	2.58	3.88	2.33	26.9
SUB_030	2	1	13	4.09	3.45	3.39	47.39
SUB_031	2	1	14	2.37	2.35	2.26	32.43
SUB_032	1	1	14	3.95	2.57	4.37	38.72
SUB_033	2	1	15	4.02	2.05	3.37	47.74
SUB_034	2	1	14	4.05	2.12	3.8	58.92
SUB_035	1	1	14	3.86	3.03	3.97	65.6
SUB_036	1	2	18	3.8	3.54	3.07	45.48
SUB_037	2	1	12	3.8	3.76	3.87	62.99
SUB_038	1	1	13	3.43	3.91	4.33	56.49
SUB_039	1	1	14	2.1	4.94	3.2	47.55
SUB_040	1	2	17	2.39	4.99	3.68	50.52
SUB_041	1	2	18	3.4	3.12	2.05	28.68
SUB_042	1	1	12	3.49	4.69	2.91	45.04
SUB_043	2	2	17	3.73	4.23	3.43	21.41
SUB_044	1	1	13	3.49	1.58	2.97	53.64
SUB_045	2	2	17	2.83	3.98	3.26	39.39
SUB_046	2	2	17	2.82	3.41	3.82	51.19
SUB_047	1	2	17	1.99	3.52	1.62	32.07
SUB_048	1	1	14	4.89	2.98	3.32	66.02
SUB_049	2	1	13	5.0	1.78	4.85	55.93
SUB_050	1	2	17	3.25	2.93	3.64	36.43
SUB_051	2	1	14	3.25	2.52	3.86	39.65
SUB_052	1	1	12	3.55	4.79	3.25	42.27
SUB_053	2	2	17	4.0	3.1	3.95	17.16
SUB_054	2	2	17	4.69	3.13	4.53	67.55
SUB_055	1	2	17	2.86	3.78	2.87	32.79
SUB_056	1	2	17	3.48	3.31	3.0	31.38
SUB_057	1	1	14	5.0	2.9	4.1	21.1
SUB_058	1	1	15	3.58	2.25	3.74	48.38
SUB_059	2	2	16	4.05	3.75	3.08	31.45
SUB_060	2	1	13	2.95	1.76	2.99	28.29
SUB_061	2	2	17	4.17	3.06	4.0	34.14
SUB_062	1	2	16	1.84	3.95	2.97	29.14
SUB_063	2	2	17	3.51	1.88	3.51	32.4
SUB_064	2	1	15	4.91	2.72	3.09	55.83
SUB_065	1	1	12	2.84	3.96	3.13	27.69
SUB_066	2	2	16	4.57	3.96	2.95	35.77
SUB_067	1	1	13	3.93	3.67	4.12	67.09
SUB_068	1	1	14	3.81	2.78	3.44	47.06
SUB_069	1	2	17	4.44	2.96	3.25	49.41
SUB_070	2	1	12	3.03	2.72	3.21	43.22
SUB_071	1	1	15	4.71	3.34	4.69	58.0
SUB_072	1	1	14	2.42	4.04	3.44	38.73
SUB_073	1	1	12	3.67	3.28	3.62	38.61
SUB_074	1	2	17	2.7	2.61	2.22	34.75
SUB_075	1	2	18	2.37	2.56	3.95	34.58
SUB_076	1	1	13	4.13	2.88	3.37	69.98
SUB_077	1	1	12	2.86	2.98	3.76	55.78
SUB_078	1	1	12	3.5	2.5	3.31	25.92
SUB_079	1	1	12	3.57	2.98	4.03	29.61
SUB_080	1	2	18	2.95	3.46	4.03	40.3
SUB_081	1	1	15	3.57	3.5	3.82	41.62
SUB_082	2	1	12	3.31	3.03	3.85	40.71
SUB_083	1	2	16	3.77	3.81	3.34	48.06
SUB_084	2	2	16	3.91	4.7	2.95	32.4
SUB_085	1	2	16	3.84	2.58	3.79	49.76
SUB_086	2	1	14	4.77	2.6	3.98	72.03
SUB_087	1	1	13	3.79	2.96	5.0	37.28
SUB_088	1	2	16	3.69	2.85	2.92	41.16
SUB_089	2	1	13	3.21	4.07	3.87	34.07
SUB_090	1	1	14	3.93	3.36	3.9	69.44
SUB_091	2	2	16	2.95	3.59	3.32	6.44
SUB_092	1	1	14	3.88	1.79	4.86	23.15
SUB_093	2	1	13	4.74	2.87	4.26	56.62
SUB_094	1	1	14	3.56	4.57	2.81	50.13
SUB_095	1	1	14	5.0	2.44	4.61	70.64
SUB_096	1	1	12	2.9	4.82	3.0	23.26
SUB_097	1	1	13	5.0	2.71	4.82	83.45
SUB_098	2	2	18	3.4	3.25	3.9	22.15
SUB_099	2	2	18	2.83	3.08	2.58	47.42
SUB_100	2	2	17	4.25	4.14	4.22	28.45
SUB_101	2	1	13	3.24	3.42	3.12	32.46
SUB_102	2	2	18	2.95	2.82	3.49	44.52
SUB_103	2	2	17	2.87	2.46	3.57	15.49
SUB_104	2	1	12	2.02	2.55	2.94	53.74
SUB_105	1	1	15	3.53	4.0	3.23	35.97
SUB_106	1	2	16	2.89	4.12	2.82	32.53
SUB_107	1	1	14	2.99	3.48	3.02	55.44
SUB_108	2	1	13	4.82	3.13	5.0	45.75
SUB_109	2	2	15	2.95	2.6	2.65	47.02
SUB_110	1	2	16	3.58	2.88	3.04	62.61
SUB_111	2	1	14	4.35	4.45	2.87	24.41
SUB_112	1	1	13	3.35	3.44	3.42	62.74
SUB_113	1	1	13	2.71	4.89	2.12	5.17
SUB_114	1	2	16	3.18	3.25	2.41	37.75
SUB_115	2	1	14	3.34	3.19	3.18	21.77
SUB_116	2	1	15	4.07	3.74	2.68	48.59
SUB_117	1	2	17	4.04	3.3	2.84	50.42
SUB_118	1	2	17	2.75	3.55	2.28	57.14
SUB_119	2	1	15	3.88	2.51	3.19	63.99
SUB_120	1	1	14	4.28	3.35	4.17	50.33
SUB_121	2	2	16	4.07	2.82	4.38	30.34
SUB_122	2	1	13	2.41	4.67	4.32	53.34
SUB_123	1	1	13	3.75	3.94	4.59	53.14
SUB_124	2	1	13	3.28	2.26	3.94	65.85
SUB_125	2	1	13	3.56	3.27	4.1	15.35
SUB_126	2	2	18	4.53	2.63	4.14	77.45
SUB_127	2	2	16	2.57	3.49	3.38	39.7
SUB_128	1	1	13	3.71	3.72	4.66	42.84
SUB_129	2	1	14	3.53	3.71	3.59	51.55
SUB_130	1	2	16	3.15	2.66	4.06	61.25
SUB_131	2	1	14	3.49	2.51	2.92	42.54
SUB_132	1	1	14	4.06	3.54	3.13	19.0
SUB_133	2	1	13	4.26	2.39	4.19	46.3
SUB_134	1	1	14	3.74	2.09	3.84	64.95
SUB_135	2	1	14	2.71	2.78	2.68	41.72
SUB_136	2	1	14	2.55	2.79	4.56	41.21
SUB_137	2	1	13	2.49	2.66	3.08	54.27
SUB_138	1	2	17	4.7	3.93	3.34	51.61
SUB_139	1	2	18	2.47	4.09	3.14	44.0
SUB_140	2	1	12	3.87	3.85	3.44	34.92
SUB_141	1	2	16	3.06	3.59	3.33	30.01
SUB_142	2	2	15	4.3	3.35	2.67	10.5
SUB_143	1	1	14	3.72	4.51	4.09	45.26
SUB_144	1	1	13	3.83	1.49	4.81	65.76
SUB_145	2	2	18	2.24	3.23	3.85	31.44
SUB_146	1	2	17	2.8	3.93	3.33	41.8
SUB_147	2	2	18	3.89	3.16	4.02	57.86
SUB_148	1	1	15	4.59	2.7	3.5	57.19
SUB_149	1	2	18	3.05	4.71	3.68	45.15
SUB_150	1	2	18	2.96	2.46	3.39	20.45
SUB_151	1	1	13	3.7	1.56	3.52	46.23
SUB_152	2	1	14	3.59	3.09	4.03	69.69
SUB_153	1	1	13	2.28	2.65	3.44	41.64
SUB_154	2	2	16	3.17	4.41	3.22	57.15
SUB_155	1	1	14	3.16	2.28	3.64	35.99
SUB_156	1	1	14	2.75	3.59	2.44	36.76
SUB_157	1	1	13	3.71	3.22	4.31	46.02
SUB_158	1	1	14	3.87	2.4	3.17	56.39
SUB_159	2	1	15	3.43	3.9	2.84	46.38
SUB_160	2	1	14	2.61	2.91	3.08	44.4
SUB_161	1	1	14	3.47	2.72	4.2	64.3
SUB_162	2	1	14	3.46	3.45	4.09	44.99
SUB_163	2	1	15	4.56	4.34	3.43	37.91
SUB_164	1	2	17	3.49	2.98	3.95	19.4
SUB_165	1	1	14	3.43	1.65	2.51	56.45
SUB_166	2	1	15	3.83	2.02	3.35	48.66
SUB_167	2	2	18	2.88	4.09	2.69	24.74
SUB_168	1	1	12	3.39	3.11	4.2	46.62
SUB_169	1	2	17	3.97	4.23	3.78	41.82
SUB_170	1	1	13	5.0	2.53	4.53	56.34
SUB_171	2	2	15	4.83	1.96	4.69	43.85
SUB_172	2	2	17	2.71	4.9	4.12	42.98
SUB_173	1	2	17	4.24	4.53	3.21	42.7
SUB_174	2	2	18	4.08	3.17	2.82	24.76
SUB_175	2	1	12	3.0	3.11	3.92	36.66
SUB_176	1	2	18	3.51	2.84	3.6	39.5
SUB_177	2	2	17	3.73	3.66	4.04	41.31
SUB_178	2	1	14	3.78	3.46	3.45	39.93
SUB_179	1	2	18	4.44	2.14	3.63	58.73
SUB_180	1	2	17	4.19	2.92	4.05	24.69
SUB_181	2	1	13	3.33	3.15	3.36	19.53
SUB_182	2	2	18	3.72	4.12	3.45	37.8
SUB_183	1	1	13	3.09	2.5	4.34	39.81
SUB_184	2	2	15	4.35	2.48	3.3	55.21
SUB_185	1	1	14	2.97	2.71	3.4	59.81
SUB_186	1	2	16	2.95	3.52	2.65	35.0
SUB_187	1	1	14	4.94	2.74	2.55	33.93
SUB_188	1	2	16	2.04	3.0	2.75	45.31
SUB_189	2	2	18	3.55	2.74	3.53	41.61
SUB_190	1	1	13	2.64	3.91	3.48	20.03
SUB_191	1	1	15	4.69	2.64	4.0	35.41
SUB_192	1	2	18	4.04	2.53	2.86	64.01
SUB_193	2	2	16	3.67	2.64	3.06	56.47
SUB_194	1	2	17	3.73	4.61	4.09	9.21
SUB_195	1	1	15	4.46	2.64	3.47	32.45
SUB_196	2	1	13	3.59	2.3	4.64	64.17
SUB_197	1	2	16	2.82	3.12	3.82	39.88
SUB_198	1	2	17	3.62	3.96	3.13	45.85
SUB_199	1	2	17	4.35	3.75	3.12	38.29
SUB_200	1	1	14	4.78	2.99	4.72	67.75
SUB_201	1	1	14	5.0	3.28	4.14	58.51
SUB_202	2	2	17	3.21	2.55	2.36	26.45
SUB_203	2	2	16	3.18	2.7	3.69	52.64
SUB_204	2	1	14	3.94	3.93	3.7	45.74
SUB_205	2	1	13	4.3	2.78	4.62	61.31
SUB_206	2	2	16	4.78	3.0	4.26	50.12
SUB_207	2	2	18	3.8	4.1	2.99	24.24
SUB_208	1	1	14	3.4	2.77	4.26	72.13
SUB_209	2	2	17	2.52	3.16	3.9	40.71
SUB_210	1	2	18	4.42	2.37	4.24	45.77
SUB_211	2	2	17	3.98	3.4	3.61	57.28
SUB_212	1	1	14	3.21	3.91	2.37	14.22
SUB_213	1	1	13	3.15	3.77	2.84	68.56
SUB_214	2	1	12	3.22	3.26	3.79	39.79
SUB_215	2	2	17	3.37	3.69	2.94	13.37
SUB_216	1	2	17	3.29	3.44	2.36	57.95
SUB_217	1	1	14	2.8	3.15	5.0	47.78
SUB_218	1	2	16	4.13	3.98	2.51	35.3
SUB_219	1	2	16	3.04	1.76	4.77	53.53
SUB_220	2	1	13	3.23	3.12	3.11	54.85
SUB_221	1	1	13	2.95	3.54	3.12	43.82
SUB_222	1	2	17	3.8	2.97	3.16	31.9
SUB_223	1	2	16	3.23	4.23	3.71	42.9
SUB_224	1	2	17	4.86	2.08	3.54	46.11
SUB_225	2	1	13	3.4	3.17	2.19	36.51
SUB_226	2	2	17	4.38	3.59	4.7	71.5
SUB_227	1	1	14	1.9	2.66	2.14	42.88
SUB_228	1	2	17	3.87	2.83	4.14	49.85
SUB_229	1	1	14	3.06	3.59	2.51	45.43
SUB_230	1	1	13	4.2	3.01	4.22	64.43
SUB_231	1	1	13	3.58	2.87	4.6	37.27
SUB_232	1	1	15	3.8	3.31	3.18	44.63
SUB_233	1	2	16	3.99	3.51	2.29	68.85
SUB_234	2	1	12	3.09	2.48	4.39	61.74
SUB_235	1	2	18	3.09	2.83	3.87	34.8
SUB_236	2	1	12	3.88	3.47	3.21	31.78
SUB_237	1	2	18	4.24	2.93	3.67	37.08
SUB_238	2	1	13	4.04	2.68	3.06	55.75
SUB_239	2	1	15	2.13	2.48	3.68	59.32
SUB_240	1	2	17	3.93	2.54	3.41	52.62
SUB_241	2	1	14	3.29	3.14	2.42	36.39
SUB_242	2	1	15	4.47	4.02	3.67	37.72
SUB_243	2	1	13	4.66	2.93	3.45	52.03
SUB_244	2	1	15	3.95	3.12	2.96	29.0
SUB_245	2	2	16	2.75	4.87	2.83	7.28
SUB_246	2	1	13	4.06	4.03	3.48	63.9
SUB_247	2	1	13	2.59	3.28	2.15	14.66
SUB_248	2	1	14	2.61	2.37	3.92	35.72
SUB_249	2	2	16	3.95	3.2	4.04	51.84
SUB_250	1	1	14	3.96	2.84	3.46	68.26
SUB_251	1	1	14	3.78	3.3	2.93	45.89
SUB_252	1	1	15	3.32	2.35	3.39	29.31
SUB_253	2	2	16	2.55	3.93	3.64	29.68
SUB_254	1	1	14	3.84	4.11	3.84	37.66
SUB_255	2	2	17	3.06	3.02	3.93	37.76
SUB_256	2	2	16	4.08	3.74	3.2	52.6
SUB_257	1	1	13	2.88	2.57	1.28	5.48
SUB_258	1	1	13	3.57	3.75	4.16	43.91
SUB_259	2	2	17	3.98	3.45	3.45	31.37
SUB_260	1	1	14	3.31	3.09	3.79	28.92
SUB_261	2	1	13	4.67	2.85	5.0	64.82
SUB_262	1	2	15	3.4	4.05	4.84	31.27
SUB_263	2	1	12	3.16	4.37	2.76	12.12
SUB_264	1	1	12	2.18	2.35	2.86	49.72
SUB_265	2	1	15	2.95	3.75	4.06	64.12
SUB_266	1	1	12	3.51	3.38	2.85	39.29
SUB_267	2	1	12	3.64	4.02	2.95	17.87
SUB_268	1	2	16	3.42	3.93	2.91	23.71
SUB_269	2	1	14	1.9	1.54	2.44	48.02
SUB_270	1	1	15	3.25	2.43	3.25	46.57
SUB_271	2	1	14	3.19	4.02	2.83	31.16
SUB_272	2	1	14	3.6	2.62	2.94	45.5
SUB_273	1	1	14	3.55	2.63	4.06	48.93
SUB_274	2	2	15	3.52	1.73	4.53	64.18
SUB_275	1	1	15	4.0	3.59	4.49	43.26
SUB_276	1	2	18	3.94	3.19	3.29	29.37
SUB_277	1	1	14	2.71	2.97	3.64	23.69
SUB_278	2	1	14	3.24	2.71	3.51	34.06
SUB_279	1	2	17	3.41	5.0	2.77	11.93
SUB_280	2	1	14	4.21	2.68	4.35	53.5
SUB_281	1	2	19	3.36	4.35	2.82	31.03
SUB_282	1	2	18	4.07	4.03	3.19	22.52
SUB_283	1	2	17	3.86	2.69	2.79	48.88
SUB_284	1	1	14	4.33	2.94	3.55	71.27
SUB_285	2	2	15	3.75	2.94	3.74	45.43
SUB_286	2	2	17	3.53	4.03	4.32	7.23
SUB_287	2	2	15	4.47	3.36	3.54	68.77
SUB_288	2	1	14	2.81	2.77	2.46	44.65
SUB_289	2	2	19	4.2	2.6	4.86	75.75
SUB_290	2	1	14	3.49	3.95	2.98	50.33
SUB_291	1	1	13	3.37	3.27	2.22	54.17
SUB_292	2	1	13	2.88	2.91	3.26	41.03
SUB_293	1	2	16	3.42	5.0	2.92	24.96
SUB_294	2	2	17	3.4	3.68	4.8	51.49
SUB_295	1	1	13	3.98	3.08	3.96	40.52
SUB_296	1	1	12	2.88	1.57	3.11	50.83
SUB_297	2	1	13	4.56	1.14	4.03	17.67
SUB_298	2	2	18	3.6	3.59	3.61	38.07
SUB_299	2	2	17	3.84	3.14	4.52	64.05
SUB_300	2	2	15	3.22	2.7	3.55	38.68
SUB_301	2	2	17	3.92	3.71	2.92	56.89
SUB_302	2	1	14	3.59	2.05	4.0	42.61
SUB_303	2	1	14	3.21	1.5	3.42	57.78
SUB_304	2	1	14	4.09	3.13	3.98	35.04
SUB_305	2	2	16	3.36	3.36	3.11	47.13
SUB_306	2	1	14	3.24	2.88	3.1	42.35
SUB_307	1	2	17	4.88	2.64	3.97	48.36
SUB_308	1	2	18	2.65	3.59	3.69	5.63
SUB_309	2	1	14	3.5	2.85	3.23	37.57
SUB_310	2	2	17	4.11	4.37	3.05	34.07
SUB_311	2	1	13	2.77	3.51	2.5	42.35
SUB_312	2	1	14	3.81	3.96	3.68	64.15
SUB_313	2	1	14	3.32	3.27	3.54	69.47
SUB_314	1	2	17	2.98	3.25	2.91	52.28
SUB_315	2	2	17	3.34	2.51	2.97	28.08
SUB_316	2	1	14	3.31	3.15	4.56	43.36
SUB_317	1	1	14	3.88	2.51	2.52	55.36
SUB_318	2	2	17	4.15	4.54	3.62	43.86
SUB_319	1	1	15	1.98	2.49	3.51	61.82
SUB_320	1	1	13	4.05	3.88	1.27	60.58
SUB_321	1	2	17	4.46	2.87	4.45	83.07
SUB_322	1	2	19	4.17	3.78	3.39	61.63
SUB_323	1	1	12	2.92	2.84	3.36	50.11
SUB_324	1	1	13	3.57	2.86	3.29	64.26
SUB_325	2	2	16	4.09	3.82	4.19	66.78
SUB_326	1	1	15	4.41	3.07	4.08	51.03
SUB_327	2	1	12	3.78	2.99	3.67	36.96
SUB_328	2	2	15	3.48	3.37	2.8	21.15
SUB_329	1	2	15	4.19	4.05	4.68	39.42
SUB_330	2	2	15	2.93	3.64	3.17	12.33
SUB_331	2	2	15	2.84	4.36	4.61	47.93
SUB_332	1	2	17	2.97	3.14	4.45	30.74
SUB_333	2	2	17	3.47	2.73	2.33	21.66
SUB_334	2	1	13	3.77	3.41	3.07	48.9
SUB_335	1	1	13	4.05	4.03	2.76	40.5
SUB_336	2	1	12	4.03	2.61	3.77	53.06
SUB_337	1	2	16	3.77	2.18	3.87	65.25
SUB_338	2	2	17	2.67	3.82	3.24	42.99
SUB_339	1	2	17	2.98	1.86	3.95	63.07
SUB_340	2	2	15	3.85	2.79	4.63	46.8
SUB_341	1	1	13	4.11	2.16	4.59	77.16
SUB_342	1	1	13	2.56	3.41	2.67	40.34
SUB_343	1	2	18	3.51	2.27	3.06	44.2
SUB_344	2	1	14	4.35	2.67	3.95	69.81
SUB_345	1	1	14	3.93	3.54	3.79	36.04
SUB_346	1	2	16	1.67	3.58	2.62	55.12
SUB_347	1	2	18	2.83	3.01	2.27	27.37
SUB_348	1	1	12	3.0	3.35	3.65	26.94
SUB_349	1	1	12	2.94	2.43	2.96	51.23
SUB_350	1	1	13	3.79	2.85	3.34	41.4
SUB_351	2	2	16	2.48	3.71	2.99	56.81
SUB_352	2	2	19	4.23	3.5	3.48	33.02
SUB_353	1	1	14	4.48	3.13	3.62	54.83
SUB_354	1	2	16	3.67	3.49	2.61	14.28
SUB_355	1	1	14	3.06	2.95	3.18	53.53
SUB_356	1	1	15	2.98	2.89	3.67	33.7
SUB_357	2	1	15	4.04	3.04	3.86	56.23
SUB_358	2	1	14	3.34	3.17	3.97	38.06
SUB_359	2	2	18	3.72	2.15	3.25	11.79
SUB_360	1	2	19	3.72	3.86	2.55	33.61
SUB_361	1	2	17	3.72	2.32	3.53	45.66
SUB_362	2	1	12	3.51	3.18	3.03	51.1
SUB_363	2	2	17	4.43	2.52	3.71	66.56
SUB_364	1	1	14	4.57	3.51	3.89	78.1
SUB_365	2	2	16	3.59	3.69	3.05	44.81
SUB_366	2	1	14	2.75	2.7	2.3	37.37
SUB_367	1	1	12	1.8	3.34	2.38	10.57
SUB_368	2	2	15	3.4	4.09	3.48	37.45
SUB_369	1	1	13	4.07	3.11	4.12	54.8
SUB_370	1	2	15	3.39	2.84	3.85	40.33
SUB_371	2	2	19	2.84	3.11	3.42	43.0
SUB_372	1	1	14	3.38	2.63	3.33	61.03
SUB_373	1	2	18	3.89	3.37	3.81	32.75
SUB_374	2	2	17	3.75	2.92	3.55	27.72
SUB_375	1	1	13	4.43	3.47	3.79	48.28
SUB_376	2	1	14	3.45	3.34	2.77	27.44
SUB_377	1	2	17	2.91	3.44	3.2	12.96
SUB_378	1	1	14	3.24	3.69	3.51	29.35
SUB_379	2	1	13	3.69	1.48	4.05	30.28
SUB_380	1	2	17	3.23	2.38	2.55	54.93
SUB_381	1	1	13	3.2	2.42	3.42	69.14
SUB_382	1	1	15	4.21	3.68	2.64	24.22
SUB_383	1	2	18	3.42	3.17	3.5	48.33
SUB_384	1	2	17	3.02	3.22	2.76	46.33
SUB_385	2	2	17	3.32	4.06	4.35	21.71
SUB_386	1	1	14	3.58	3.14	3.54	48.27
SUB_387	2	1	12	2.91	4.64	3.65	74.17
SUB_388	1	1	15	2.64	4.53	4.46	60.34
SUB_389	2	1	15	4.16	2.1	3.49	44.88
SUB_390	1	2	17	4.64	2.66	4.39	44.26
SUB_391	1	1	13	2.75	3.03	2.34	7.28
SUB_392	2	1	13	3.93	2.75	3.93	53.57
SUB_393	2	1	13	3.57	1.76	4.83	74.99
SUB_394	1	1	12	2.95	3.79	2.76	24.44
SUB_395	2	1	15	3.05	1.91	2.74	13.38
SUB_396	2	2	15	2.78	3.49	3.06	21.39
SUB_397	1	2	16	2.96	4.8	4.45	59.83
SUB_398	1	2	18	3.62	2.55	4.09	39.66
SUB_399	1	1	14	2.61	3.96	2.49	20.2
SUB_400	1	2	16	3.8	3.07	4.52	48.95
SUB_401	2	2	16	3.9	3.17	2.52	36.05
SUB_402	1	2	15	3.96	3.73	4.86	32.93
SUB_403	2	1	14	3.33	2.4	4.0	41.5
SUB_404	2	2	15	3.55	2.98	4.62	37.43
SUB_405	1	1	14	3.85	3.31	2.47	30.47
SUB_406	2	1	15	3.77	3.95	3.48	26.19
SUB_407	1	1	12	4.12	2.78	3.71	63.55
SUB_408	1	1	15	2.85	3.12	2.5	27.53
SUB_409	1	2	19	2.85	2.37	2.32	7.19
SUB_410	2	1	12	2.97	3.45	3.52	42.85
SUB_411	2	2	18	3.21	3.89	3.62	45.9
SUB_412	2	1	14	2.91	2.16	4.05	31.18
SUB_413	1	1	15	3.09	1.0	3.07	40.18
SUB_414	2	1	14	4.84	3.85	3.61	36.05
SUB_415	2	1	14	3.01	1.04	2.43	39.28
SUB_416	2	1	14	4.1	4.74	4.24	62.95
SUB_417	2	1	15	3.51	3.35	3.44	39.3
SUB_418	2	2	17	2.88	2.3	3.65	48.29
SUB_419	1	2	17	4.13	2.38	4.4	36.17
SUB_420	1	1	15	3.74	2.71	4.56	47.39
SUB_421	1	1	13	2.84	3.22	2.61	50.08
SUB_422	2	2	16	2.84	3.54	3.59	23.45
SUB_423	2	1	13	3.04	3.67	3.18	50.55
SUB_424	1	1	13	3.78	2.84	4.98	46.43
SUB_425	2	2	16	3.73	3.24	2.97	30.14
SUB_426	2	1	15	3.1	3.43	4.0	66.53
SUB_427	2	1	12	3.21	2.29	3.61	36.54
SUB_428	2	1	14	3.39	3.54	3.52	42.61
SUB_429	1	1	13	4.51	2.8	4.02	62.44
SUB_430	1	1	15	4.6	2.88	4.87	61.79
SUB_431	1	1	15	3.36	3.63	3.48	47.18
SUB_432	1	2	17	3.98	3.42	2.58	34.83
SUB_433	1	2	18	3.24	4.23	4.0	24.49
SUB_434	2	2	15	3.99	3.1	4.32	49.53
SUB_435	1	1	14	3.94	4.75	3.61	33.14
SUB_436	2	1	13	4.02	3.35	2.87	49.76
SUB_437	1	1	15	2.58	3.28	2.41	53.31
SUB_438	1	1	12	2.14	3.52	1.68	6.34
SUB_439	1	1	14	3.25	3.65	3.57	63.13
SUB_440	2	1	14	4.64	4.32	2.59	26.4
SUB_441	1	2	16	3.54	3.02	2.35	33.04
SUB_442	2	2	16	3.19	4.46	4.0	26.15
SUB_443	2	1	12	2.92	3.82	3.66	42.28
SUB_444	1	2	16	4.22	4.45	3.13	36.31
SUB_445	2	2	17	3.91	2.83	3.59	55.71
SUB_446	1	1	12	3.03	3.39	1.65	19.56
SUB_447	1	2	16	4.1	3.33	4.23	71.23
SUB_448	1	2	15	2.78	4.02	2.67	38.54
SUB_449	2	1	14	3.32	2.64	3.63	43.99
SUB_450	1	2	16	4.17	3.71	1.94	26.61
SUB_451	2	1	13	3.13	2.7	3.93	38.78
SUB_452	2	2	15	3.87	4.0	2.9	27.46
SUB_453	2	2	17	3.22	2.38	2.49	36.42
SUB_454	1	1	14	1.79	3.59	2.57	28.13
SUB_455	2	2	16	3.82	3.26	3.15	27.15
SUB_456	2	1	13	3.63	2.86	4.23	49.43
SUB_457	1	1	14	2.16	2.2	2.46	25.13
SUB_458	2	1	14	4.2	2.36	4.84	56.91
SUB_459	1	2	16	3.79	3.18	3.76	40.74
SUB_460	1	1	14	2.46	2.14	3.5	51.54
SUB_461	1	1	15	2.65	3.51	3.07	52.09
SUB_462	2	2	16	4.07	2.96	4.54	60.15
SUB_463	1	1	14	4.01	3.69	2.76	44.26
SUB_464	2	2	17	3.91	4.06	3.46	41.98
SUB_465	2	2	17	4.07	2.89	3.48	36.12
SUB_466	1	1	12	4.14	2.47	4.8	65.19
SUB_467	2	2	15	3.52	3.2	4.4	54.19
SUB_468	2	1	15	3.94	3.32	3.57	21.61
SUB_469	1	1	15	3.95	1.71	3.13	56.75
SUB_470	2	2	17	3.02	2.75	3.52	55.3
SUB_471	2	2	17	3.48	3.35	2.31	23.64
SUB_472	2	2	17	3.59	1.85	4.74	35.49
SUB_473	1	2	17	4.32	1.29	4.07	45.79
SUB_474	1	1	13	3.59	3.13	3.45	24.49
SUB_475	2	1	12	3.08	2.78	2.83	39.04
SUB_476	1	2	18	3.72	3.53	2.86	36.51
SUB_477	2	1	13	4.23	2.4	4.45	53.92
SUB_478	1	1	14	2.97	3.17	3.1	46.43
SUB_479	2	2	16	2.77	3.71	3.14	19.54
SUB_480	1	2	15	4.22	3.14	3.09	45.42
SUB_481	2	2	16	2.53	4.52	3.63	39.74
SUB_482	2	1	13	2.98	3.15	3.82	34.73
SUB_483	1	1	15	4.24	2.44	3.83	58.34
SUB_484	2	1	12	3.2	3.05	4.13	45.56
SUB_485	1	2	18	2.91	3.38	3.1	26.59
SUB_486	1	1	14	4.47	3.06	4.38	59.07
SUB_487	2	1	14	2.7	3.33	2.04	24.04
SUB_488	1	1	13	2.52	3.86	3.27	48.45
SUB_489	2	1	14	3.45	3.05	3.24	36.91
SUB_490	1	1	14	3.38	3.47	3.44	25.68
SUB_491	1	1	13	2.94	2.69	3.28	46.44
SUB_492	1	1	12	4.91	2.66	4.32	60.74
SUB_493	2	2	18	3.79	3.02	3.98	26.64
SUB_494	2	2	19	4.09	4.32	2.99	41.17
SUB_495	1	1	12	3.27	2.94	3.72	55.87
SUB_496	2	2	17	3.78	3.04	4.37	31.85
SUB_497	2	1	15	4.01	2.55	2.88	34.06
SUB_498	1	1	15	4.29	3.82	3.05	40.42
SUB_499	2	1	15	2.71	2.06	2.6	26.74
SUB_500	2	1	14	2.59	5.0	2.4	31.23
SUB_501	2	2	17	1.94	3.94	2.59	24.81
SUB_502	2	2	16	3.94	3.55	4.19	27.94
SUB_503	2	2	16	3.39	3.79	4.23	30.16
SUB_504	1	2	17	3.89	1.28	4.09	65.09
SUB_505	2	1	14	3.51	4.72	2.98	53.37
SUB_506	1	1	13	4.21	3.67	4.1	58.86
SUB_507	1	1	15	3.7	2.09	2.18	42.78
SUB_508	1	1	14	3.71	2.02	3.06	42.3
SUB_509	2	2	17	2.77	3.33	1.61	28.84
SUB_510	1	2	17	2.59	4.82	2.41	23.62
SUB_511	2	2	17	3.19	4.19	2.71	6.8
SUB_512	1	1	13	2.52	3.3	3.97	58.77
SUB_513	2	2	16	2.85	4.22	1.34	30.65
SUB_514	2	2	15	2.26	3.32	2.65	36.58
SUB_515	1	1	13	3.5	3.22	3.82	32.05
SUB_516	2	1	13	3.99	2.85	3.98	38.39
SUB_517	1	2	17	2.43	3.86	3.97	14.04
SUB_518	1	1	12	2.53	3.03	3.11	61.48
SUB_519	1	1	14	2.8	4.6	3.36	33.97
SUB_520	1	2	16	2.95	4.63	1.94	51.48
SUB_521	1	1	15	3.68	3.65	2.77	66.39
SUB_522	2	2	19	2.87	2.48	2.02	17.16
SUB_523	1	1	13	2.96	2.93	3.58	34.0
